# Supplementary material for: Fermentation of Pediococcus pentosaceus JC30 Improves Phytochemical, Flavor Characteristics and Antioxidant Activity of Mulberry Leaves
Source: Molecules. 2025 Apr 10;30(8):1703. doi: 10.3390/molecules30081703 (PMC12029543; doi:10.3390/molecules30081703)
Supplement: Supplementary file 1 [file molecules-30-01703-s001.zip]

Archive with 3 entries (2 files):
- molecules-3521979-supplementary/supplementary/
- molecules-3521979-supplementary/supplementary/supplementary material Table S1.xlsx
- molecules-3521979-supplementary/supplementary/Supplementary material Table S2.pdf
