# Supplementary material for: Fermentation of Pediococcus pentosaceus JC30 Improves Phytochemical, Flavor Characteristics and Antioxidant Activity of Mulberry Leaves
Source: Molecules. 2025 Apr 10;30(8):1703. doi: 10.3390/molecules30081703 (PMC12029543; doi:10.3390/molecules30081703)
Supplement: Supplementary file 1 [file molecules-30-01703-s001.zip › molecules-3521979-supplementary/supplementary/supplementary material Table S1.xlsx]

## Sheet: Table S1
The composition and relative content of free phenol and bound phenol in mulberry leaves were identified by UPLC-Q-TOF-MS.
Name	Neutral mass (Da)	m/z	Mass error (ppm)	RT (min)	Formula	Relative content (%)
						BP(MLP)	FP(MLP)	BP(FMLP)	FP(FMLP)
(-)-Epigallocatechin	306.074	305.067	-0.1	2.4	C15H14O7	ND	17.870±1.274	ND	0.048±0.017
(+)-Epicatechin	290.079	289.071	-3.7	3.48	C15H14O6	ND	ND	ND	0.023±0.000
3,4-Dihydroxycinnamic acid	180.042	163.039	-2.4	2.16	C9H8O4	2.096±0.571	2.171±0.163	0.532±0.034	2.879±0.122
6,7-Dihydroxycoumarin	178.027	179.034	2.9	2.4	C9H6O4	0.177±0.010	0.040±0.003	0.020±0.002	0.033±0.002
6-Gingerol	294.183	295.189	-4.2	2.97	C17H26O4	0.485±0.006	0.107±0.025	0.027±0.001	0.081±0.002
6-Hydroxykaempferol	302.043	303.049	-1.6	3.45	C15H10O7	0.233±0.014	0.072±0.007	0.012±0.001	0.103±0.002
Arbutin	272.09	271.082	-2.9	1.33	C12H16O7	0.019±0.005	0.413±0.065	0.004±0.000	0.098±0.008
Arundinin	350.152	333.149	0.5	2.01	C22H22O4	0.149±0.005	0.307±0.037	ND	0.088±0.001
Astragalin	448.101	449.11	4.8	2.48	C21H20O11	0.558±0.059	ND	ND	ND
Chlorogenic acid	354.095	399.091	-4.7	2.03	C16H18O9	ND	0.219±0.023	ND	0.190±0.018
Cinerenin	320.126	321.135	3.9	3.32	C17H20O6	0.065±0.010	0.055±0.006	0.037±0.003	0.030±0.005
Cinnamic alcohol	134.073	117.07	3.8	2.38	C9H10O	ND	ND	ND	0.024±0.002
Cyanidin	322.024	367.023	1.4	1.71	C15H11ClO6	0.049±0.002	2.004±0.058	0	0.498±0.013
Cyanidin 3-glucoside	484.077	529.073	-4.2	1.81	C21H21ClO11	0.237±0.061	0.057±0.006	0.012±0.004	0.028±0.002
Cyanidin-3-rutinoside	630.135	675.133	-1	1.54	C27H31ClO15	ND	0.196±0.004	ND	0.012±0.001
Daidzein	254.058	253.047	-9.6	13.02	C15H10O4	ND	0.336±0.034	ND	0.016±0.008
Delphinidin 3,5-diglucoside	627.156	628.164	0.9	2.24	C27H31O17	ND	ND	ND	0.011±0.004
Dihydrocaffeic acid	182.058	165.055	5.5	2.93	C9H10O4	ND	0.022±0.004	0.007±0.002	0.023±0.002
Dihydrocoumarin	148.052	147.044	-7.3	1.74	C9H8O2	0.020±0.004	0.762±0.049	0.004±0.001	0.317±0.017
Dihydroeugenol	166.099	149.097	5.3	2.6	C10H14O2	ND	ND	ND	0.051±0.005
Dihydrokaempferol	288.063	287.053	-9.2	4.07	C15H12O6	0.059±0.006	1.840±0.020	0.006±0.001	0.260±0.014
Ellagic acid_1	302.006	303.017	9.7	3.2	C14H6O8	0.074±0.007	0.092±0.009	ND	3.764±0.004
Epicatechin gallate	442.09	487.09	2.9	7.85	C22H18O10	0.033±0.008	0.036±0.008	0.007±0.001	0.032±0.002
Eriodictyol	288.063	287.055	-5	3.56	C15H12O6	ND	ND	ND	0.031±0.001
Ferulic acid	194.058	193.049	-8.8	2.47	C10H10O4	0.090±0.003	0.138±0.012	ND	ND
Fraxin	370.09	369.084	3	3.27	C16H18O10	0.031±0.009	0.049±0.010	0.009±0.001	0.033±0.000
Gallic acid	170.022	153.018	0.2	1.55	C7H6O5	0.234±0.027	0.470±0.024	0.101±0.015	0.214±0.006
Hesperidin	610.19	609.182	-1.2	2.23	C28H34O15	0.064±0.005	0.294±0.011	0.080±0.017	0.029±0.001
Homovanillic acid	182.058	165.055	4	3.79	C9H10O4	0.040±0.008	0.020±0.002	ND	0.050±0.011
Isohyperoside	480.09	525.093	9.4	4.27	C21H20O13	0.043±0.007	0.052±0.008	0.004±0.000	0.033±0.007
Isorhamnetin	316.058	315.049	-6.9	7.97	C16H12O7	0.089±0.028	ND	0.013±0.006	0.023±0.004
Isorhamnetin-3-O-neohesperidoside	624.169	625.176	0.2	2.8	C28H32O16	0.681±0.008	ND	ND	15.301±0.004
Isosakuranetin-7-rutinoside	594.195	593.186	-2.3	3.47	C28H34O14	0.024±0.015	0.596±0.031	ND	0.215±0.022
Isovanillin	152.047	151.039	-8.2	2.51	C8H8O3	0.043±0.009	0.055±0.001	ND	0.071±0.004
Kaempferol_1	286.048	285.038	-7.9	3.21	C15H10O6	0	1.543±0.355	ND	0.009±0.003
Kaempferol-3-O-neohesperidoside	594.158	595.166	0.3	2.78	C27H30O15	0.472±0.012	ND	ND	6.382±0.005
Kaempferol-3-O-rutinoside	594.158	595.168	3.9	2.56	C27H30O15	0.500±0.028	0.194±0.032	0.080±0.014	ND
Leucocyanidin	306.074	351.07	-7.1	2.2	C15H14O7	1.687±0.021	0.031±0.011	0.373±0.004	3.714±0.013
Licoricone	382.142	427.137	-6.8	7.95	C22H22O6	0.793±0.037	0.313±0.000	0.087±0.007	0.344±0.010
Luteolinidin	306.029	305.022	-2	2.49	C15H11ClO5	0.050±0.002	0.053±0.009	ND	0.023±0.005
Myricetin	318.038	319.045	-0.8	2.69	C15H10O8	0.264±0.016	0.361±0.029	0.005±0.001	10.439±0.016
Naringenin	272.068	317.064	-7.4	2.65	C15H12O5	0.052±0.015	0.618±0.020	ND	0.032±0.008
Neohesperidin	610.19	611.196	-1.8	3.2	C28H34O15	6.701±0.026	3.097±0.821	ND	5.651±0.006
Paeonidanin	494.179	539.172	-9.1	4.48	C24H30O11	0.022±0.011	ND	0.019±0.004	0.021±0.006
Pelargonidin	271.061	316.058	-3	2.71	C15H11O5	ND	ND	ND	0.021±0.001
Pelargonidin 3-glucoside	468.082	469.087	-5.5	1.12	C21H21ClO10	0.035±0002	0.104±0.013	0.005±0.000	0.021±0.000
Peonidin-3-O-glucoside	463.124	462.118	1.6	0.97	C22H23O11	0.033±0.007	0.074±0.028	ND	0.031±0.004
Perilla aldehyde	150.104	133.102	9.1	3.28	C10H14O	ND	0.045±0.014	ND	0.016±0.003
Phloridzin	436.137	419.137	6.7	3.57	C21H24O10	0.026±0.002	0.036±0.002	0.011±0.001	0.025±0.002
Pinocembrin	256.074	255.065	-3.9	1.27	C15H12O4	0.022±0.003	0.042±0.001	ND	0.063±0.001
Pinocembrin-7-neohesperidoside	562.169	561.159	-5	0.92	C27H30O13	ND	0.209±0.007	ND	0.132±0.011
Procyanidin A2_1	576.127	575.122	4.8	0.98	C30H24O12	0.010±0.000	0.101±0.002	ND	0.018±0.007
Procyanidin B6	578.142	579.152	4.4	2.28	C30H26O12	ND	0.072±0.007	ND	0.297±0.006
Protocatechuic acid	154.027	153.018	-9.7	2.07	C7H6O4	16.028±0.002	0.112±0.004	0.141±0.008	0.812±0.010
Protohypericin	506.1	505.093	0.9	2.91	C30H18O8	0.043±0.003	11.040±0.007	0.013±0.007	3.672±0.016
Prunin	434.121	433.111	-7.6	3.39	C21H22O10	ND	0.351±0.053	ND	0.038±0.001
Pseudohypericin	520.079	519.072	0.1	2.59	C30H16O9	0.259±0.033	0.374±0.045	ND	0.021±0.000
Quercetin	302.043	303.05	-0.7	2.73	C15H10O7	12.604±0.028	3.194±0.030	ND	40.553±0.003
Quercetin 3-O-neohesperidoside	610.153	593.148	-3.2	2.31	C27H30O16	0.027±0.012	0.119±0.024	0.007±0.001	0.014±0.002
Rosavin	428.168	429.174	-4.4	2.83	C20H28O10	0.293±0.011	0.051±0.012	0.015±0.000	0.514±0.004
Scutebarbatin A	558.237	603.236	1.6	3.07	C32H34N2O7	0.098±0.016	0.097±0.023	0.018±0.002	0.017±0.003
Silydianin	482.121	481.116	3.9	6.88	C25H22O10	0.014±0.001	0.088±0.010	ND	0.023±0.001
Sinapic acid	224.068	207.066	3	4.43	C11H12O5	0.196±0.032	0.076±0029	0.009±0.004	0.050±0.008
Syringaldehyde	182.058	181.049	-6.9	1.92	C9H10O4	0.068±0.010	0.070±0.030	0.008±0.005	0.050±0.006
Umbelliferone	162.032	145.028	-0.9	2.95	C9H6O3	2.121±0.070	0.143±0.011	0.493±0.017	0.056±0.003
Vanillic acid β-D-glucopyranosyl ester	330.095	329.085	-7.2	1.63	C14H18O9	ND	0.891±0.068	ND	0.036±0.005
Vanillic acid-4-O-β-D-glucopyranoside	330.095	375.093	-1.8	1.55	C14H18O9	0.020±0.004	0.143±0.006	0.011±0.003	0.032±0.002
Vanillyl alcohol	154.063	153.054	-8.4	1.99	C8H10O3	ND	0.052±0.010	0.067±0.004	0.024±0.001
